# Supplementary material for: The neuropeptide complement of the marine annelid Platynereis dumerilii
Source: BMC Genomics. 2013 Dec 20;14:906. doi: 10.1186/1471-2164-14-906 (PMC3890597; doi:10.1186/1471-2164-14-906)
Supplement: Additional file 1 — Platynereis transcriptome assembly, part 1 in GenBank format (txt). The file was compressed with tar -jcvf archive_name.tar.bz2 file_to_compress, use tar –jxvf to uncompress it. Contains 85,000 sequences. [file 1471-2164-14-906-S1.zip]

Archive with 1 entries (1 files):
- 1471-2164-14-906-S1.bz2
