# Supplementary material for: The neuropeptide complement of the marine annelid Platynereis dumerilii
Source: BMC Genomics. 2013 Dec 20;14:906. doi: 10.1186/1471-2164-14-906 (PMC3890597; doi:10.1186/1471-2164-14-906)
Supplement: Additional file 7 — Platynereis pNPs in FASTA format (txt). Contains 104 sequences. [file 1471-2164-14-906-S7.txt]

>FMRFamide
MRDQWLHLGALFFLAHAHSVISVTLESLCQSANEIHNEKLHIFCNAFKAYIEDLTESEDS
SWDDGLAEKRGLKFGRRSDGNLGPMYFAIRHRRSFDPSLYLQMRQGRGGGYIRFGRSVHL
ASDPSQAYLASFGNVDKRAGGHYMRFGRSVPNSESTSVVSVPAAEADAVVSQLTDESDKE
KRFMRFGKSDPEEELHEKDKKFMRFGRGDADDLEEAKRFMRFGRGGDEEKRFMRFGRGDE
EAAKRFMRFGRGEKGFMRFGRDPQEMSDDKRFMRFGRDGADEDEVEKRFMRFGKRFMRFG
RDPLKKRFMRFGKRDDDEDLAEEKRFMRFGKRDGENGFMRFGKRGDEEKRFMRFGKREDM
DEEKRFMRFGKRESEDELDDEEQKRFMRFGKRDSEVMDEQKRFMRFGKRDGGEEEKRFMR
FGKRGDGEEEEKRFMRFGKKDGGEEEKRFMRFGKKSETDDKRFMRFGKKDNVEDAMDKRF
MRFGKKDGAEDSADKRFMRFGRDPESKSEDDKRFMRFGKKDEVSE
>RYamide
MSIDSRTLILALAVFVTLAFAEDKDDQSTSVAADEDDKRGTLLRYGRGSLMRYGRGSLMR
YGKRGTLMRYGKRDDEEFYDDDDVDAIKRVFRYGKRGDDDYKRLFRWGKRSDDYVPEDGL
DEDKRGTLMRYGKRVFRYGKRSDDDSASEDMAKRVFRYGKRNSVDLDDLIEEAKRRIFRY
GRDIRAPQAPHVPFRFGEE
>YFamide
MNQVGLILTVLSLSSSLLIHATQDEALNGELQDRSSRVARSPDVDSEKRYPNTVLFGKRA
PLFKFGKRRQFMFGKRQDEEDAMDEGYDTDMMAEKRYFGKMPVGSLYKGDKRYYPTDQRH
VTLEDLMERENRKFYFGKRTDDAAAADIRGDRKFFLGKRDDLDEEKRKMVYFGKRMEDPE
MDKRRMVYFGKREPNADMMDEEKRKMVYFGKRDPTEEKRKMVYFGKREPGQTEEEKRKMV
YFGKRTDGDKSSR
>MIP/allatostatin-B
MDRVTITCFSLCLASVLIPLVHSEENVDLDEDKRAWMKNNIAWGKRGWKQGASYSWGKRD
SEGDGLMSDEEKRAWNKNNMRVWGKRSDEDDKRGWKDSSMRVWGKRAGEDDNNKRWGKNN
LRVWGKRADDLEVLEDKRAWGDNNMRVWGKRSDLEDDKRAWNKNSMRVWGKRDMEEDEDN
KRAWKGQSARVWGKRADEDDKRGWNGNSMRVWGKRGWHGNGVRQWGKRLHLDDVEPILDD
EESKRAWAKNNMRVWGKRSTDNVRNMKAVVAEPAEVAADAESAKSS
>WI
MASMQWPIQLLAVLLALALTISSTHGLCEQQSPESSATAPSLLATGPVRSVLCKADRKAG
EEMVKVAGRVFDHDCKPLVHADVIVWQLKHNSLQGSRNPKEELDCHGRLVTGPSGEYTFS
TVAGRSQPIHLQVHLPDGSHFTTDINIDDGKSLQHSFDVVTKAKSHSRQTRNVHDYELYN
DDDKRTWGDSGMNWLKKRSWGNANMDWLKRNSMSDDSSRDWLKRAWGNSNMNWLKRKNWD
EANTKWLKKRTWGDADMAWLKKKRTWGDANTNWLKRTWGDSGMSWLKKRAWAHPDTDWLK
RTWQDNEDIMKWLKRSWGDANMNWIKRDGLADEDEDQMVEVENPYEHVRRRRDVSSAGPE
HEAQQVVAGEAEQGHVDKKSWGDSGMAWIKRDPHEKEEDKKSWGDSGMAWIKRDPEKKSW
GDSGMAWIKRDDEKDKKSWGDSGMAWIKRDPEKKSWGDSGMAWIKRDPEKKSWGDSGMAW
IKRDPEKKSWGDSGMAWIKRDGDKRTWGDSGMAWIKKNADKRTWGDSGMAWIKRHPGDKK
SWGDADMAWIKKSWNDANVAWLKRNADKKSWGDSGMAWIKRNPDKKSWGDSGMAWIKRNP
DKKSWGDSGMSWIKRDGDKRTWGDSGMSWIKRNPDKKSWGDSGMAWIKRDPSKKSWGDSG
MAWIKRDGEKDKKSWGDSGMAWIKKRDAEQSNLVSQQQPAEKESTGH
>IRP-1
MWSVLVTITLVMAVSCQAETQGRRFCSSTLADMLSLVCGGRFYSGSDKRSQNDLVIRSGI
EPGRKKRSVVEACCYRTCSLEEMESYCEEGSSWRNLGSLMMERPTQDSKAPLGGDRDAQL
SGGRSPSAASSRQVYDVLINGKPFFFLVPQAKRNSDLQNLRVQNKPHMAAFEVKQADRR
>IRP-2
MYTVYRLNWYVLLCILAASLSSTLGELTRTCHSDMMQKRGFCGSQLYNTLRLVCHPHGYH
WQKRSVGNDPEFLEDSPFLEKRLASSILHTNNRQKRGIICECCKHRCSYWELKEYCKAKK
RSILPDADSEEPSQDQVTSNSIDDVASGLDAGVASSSEWGSMREGVDSKTGFLPSAVMHD
KANAKTDSKIGRMVRLLLDKSSTNNAP
>IRP-3
MGTAHRFSWHLLLCLFATSSHGGLTRTCLGDTLDKRGLCGPGLSSALQIVCPNGYHYGKR
SAGTEISPQVSAESPFMDKRLAMSILHNRGKRGIICECCKHKCSFSELKEYCHVPVKRSF
LSTDKPKLSQDQMNLIDVKWGLDDEGATSRLLNIGDIEDDSDVNNKYLPSELTQDERNTR
KDSQIGQLVRLLLDKSSAHNNI
>IRP-4
YGKRSAGTEISPQVLGKSPFMDKRLAMSVLHNRGKRGIICECCKHKCSFKELKEYCKTPG
KRGSLLLTAQPKPSQDQMTSNLIDVNWGLNNEGASSRLANMEDIEDDFDVTNQYLP
>IRP-5
CHNDHLVKRGLCGTGLSTALKKLCGMKGYHHGKRSAVTDTSLQDLTKSPFVDKRLAMSVL
HNRGKRGSQGITCECCRHPCSVKELMEYCKSPFKRSLLLTAQPEPSQDQMTSNLIDVNWS
FEDESAASRLDSMEGDLDVKNNYLPSKPNHDEINSRQIGQLVRLLLNMTSAHDTL
>bursicon-A
MTGAAAKRSFVCGFICCLICSVASEGNTEVDLPTGIVVPACRIRWIVHRIELPHCTQKRL
LSLACKGQCESYTQYSTDTNDIERVCSCCQPHGRKLRRIRMRCRNPKTFMPEIHFVQVYI
PNSCMCRPCSVSIDNVPDVVNPLEAMSDNPPMEFMLLRHK
>bursicon-A-2
MRGVASKRSFVCGVVCCLICSILGGSTEVNLPTGIAVPSCKTHFIMHRIELPNCTRKRML
SLACKGECESYTQYSTDTNDIERVCSCCQPHGR
>bursicon-B
MTTEWGTSLLLLVPAILILAHCPLSSASCNTDFTEIFLNKEKPYEYNGRPARLTCYRKVT
IRKCEGTCTSEVSPSVVRFPGFKKDCKCCRESRLDEKSYLLPCYYGNALIPGETVRLHIK
EPMDCQCSECAM
>prokineticin
MANIFHVCLLLMVFATIQGIPSKRGRSRPLFVGKRYPPYMPYRRTDYHGKRGRLQLLFVG
KRQPTYEMSCRTDLDCPSSHCCLADLENSSGTCTPLRHMEQICTTSSFYDGISYPMCPCA
SGLSCAISPEKRFGICTSSWDEEEGEEQYNY
>glycoprotein-beta
MNKGGGHKGQLLWLLSIMVIAMAVMTSSGHPWTGDSRAKQKRNERFNGNSVTSCGLYHHW
KIAVNRDYLAENGTIIPCSAIVEVSICAGGCDTSEIPDYKVPFKIINHPVCTYGEVRPRT
VRICGDNHPAPFAKVFDAVSCVCQPCSRSNASCESL
>vasotocin-neurophysin
MQFSRPTFTLQYGSAVLLTLVVCCSACFVRNCPPGGKRSMDLPQIHSTRQCMRCGPQGLG
QCFGPNICCGPSIGCYINTLESEECSKENDVRTPCDITAEICGVDGQGRCGADGVCCTDE
KCTLDSSCDKLDMDKPRFSPDILRMLKKIFDRRSYPGRRK
>NPY-1
MTQILKLSLLFLILLGDKLLTCGKVLEEMPTLQQIPLKPVRPNRFRNKDELHSYLQSLRD
YYSVIGRPRFGKRLSSFLQRSPDSFGISESDNKGLGKTSDFSIEESPRLSFRKILLQSMR
H
>NPY-2
MLKFYCYLTALCILLTLVFSADMRGPPLRPAVFHNPKELRSYLKSLNEYFAIVGRPRFGR
KRSPMPNFEEKRTLITPEVFMVMDSDGDGCIDQTELATFTSL
>NPY-3
MRWTYLVLGLDLLFAVFLTFKLTSAQNMEGPPPRPAIFRTPQELRDYLSDLNEYFMIVGR
PRFGRSTRHHLIDTVYDKLGLPKSEKSS
>NPY-4
MNLLFMWSTLVALLLSANLIISYPLTFTGPFEEDGLRLKRDPSFISSGPPVRPSSFKSPE
ELMEYLQKVRAYYNVMSRPRFGKRTIAEWYEGMDHKR
>RGWamide
MKLQGVVASWLFFGLVILEATYAADSGTSQIDKRRGWGKRDSEGEVDKRRGWGKRGALDP
ELESEADKRRGWGKRSSLEEMEKRRGWGKRTSVEEEKRRGWGKRDFEEEEEMDKRRGWGK
RSLEEAEEKRRGWGKRLTIDALEDGIDKRRGWGKRSQMEDEEEKRRGWGKRSWPKDSAEA
CSEMRQAVVYYINSAIETEGMRVKQCGGDPIVTP
>AKH-1 GenBank:submitted
MRAWLVLLVACIVIAYQAHTSDAQFSFSLPGKWGNGKRAALGWGKRGECGDFDPDAIFNV
YRAIQAEALRINECMQQKLEEESKKH*
>AKH-2
MMRLWVVYLTVCVMMLFAFFPHVCHSQLTQSLGWGSAGSSGKRSVKSPIYYGDDDDYDYD
VRQVRKNRLTLSEALCSQDEKDAISKIKKLIQREVVRQRYCNRKK
>GnRH-1
MQNCSWVSCLLALATAWLTLSALLTPVSSQAYHFSNGWMPGKRSSLPLTNLRQVSRQLSQ
MTSSSPSSSDPRSDLSFCRTQPQVFELIMTIIQAEMDRLQLLCSSETQDSTDDMETKKNS
LLAWLKGKQNFGYED
>GnRH-2
MRFCVIALVLVAMTALTSAQHAHFSTGWTPGFGIGKRMEGEPCNTKALESLQKLQAFTNV
RFIILSSRILNRDFRIMI
>7B2
MRTWAMTGLAGLMLVLLVANVRADYYDDYLVQDLYKRLSQLDDYLAEDNEAYGGNSDWLD
DRIPLDSRDGTTDIRDHEYLEHSASKGGFQYISGGAGEGNQHLTPEGTQNNTHEVKSDEA
LPFYCHPPNPCPKGFTEEDGCQLDVKDTAEDQKKWISKMMASGQCSCDEEHMFSCPKDRS
TMNADKGHEGRDDLDNVLDSLLAGKMDNPYSVGNKREKMVAKKGHPGNLNLGNPFLDGQV
VHTVAKKGGVGSVMMK
>proenkephalin
MKILVVFLLLQYHALAFASSEVEAVDKSEKEESSEESTSAFAESSQVDMCDSNKDINAVC
KICDVLNGPQKGNCCSDPDALLWCHLTVDEVMRTEGGQGEESAEDSGEGDHSEDSEESNE
MDKRYGSLFSNWRWYSHRNDRSANANAEEAKRGVEKRYGNLLGGLFSNSNYGKDKRYGDL
FSNSNYGKDKRYGGLFSNSHYGKDKRYGGSLFGRLFSNKGKRYGNLLGHVFGRSVDDKRD
GQAEKRYGSLFTPMFGGKKDKRYGSLFTPMFGGKDKRYGSLFTPMFGGKDKRYGSLFTPM
FGGKDKRYGSLFTPMFGGKDKRYGSLFTPMFGGKKDKRYGSLFTPMFGQKGKRYGGLLAQ
MYGRSEPTSDKRSGEMQKRYGHLLGQLFSNKSGKR
>DH44-1
MPSTPRLGLLTLCIYLAIFTLTIATNDDRPDSSESDLDIHKRTRKLSVNTGLDALADSLR
DRDSMEDVKHSQSQLFRLGKRPAFSVNQDLSSLADAYGHGNAEESRARLLSLGKRVPLSV
NSGLQSLADSMSDSSQNRLLALGKRPAFSVNHGLDTLAEAMGMNGHNRLMSLGKRVPLSI
NHGLQSLADSMADDDRQSRLQMLGKRGPLSINNELHSLADAYGNQDSPLLQLGKRGPLSV
NAELHSLASSFAPGSHASLLNLGKRMPFSVNAELQSLAHSFKDGDSQSQLLRLGKRAPLS
VGAELQSLADSYDGGDSRSRLLSLGKRIPFSVNQDMQSLADSMNGNRGSESNSFLQSLGK
RAPLSIGQEMQSLSDAHMSGYNPLLNLGKRVAFSVNQELQTLGDAMRQGDDRLLQLGKRS
AKSHEANSRSKRVPGARRFAFNSELWSLAEMARHSRSQQERKDVQDLLDNLGKRSV
>DH44-2
MPTPLIQGLLSVCVLIALISLSLALNDDSAEFESSEGLHKRAVKLSVNNGLSALANSMKD
KELEDGIQTSHAQLFRMGKRPSFSFNQDLKSLADAHGMHSAENSRARLLNLGKRVMFSVN
GGLQSLADSMNEGPSHGNLMALGKRPAFSVNHGLDTLAQAMGSDGSSQSKLLSLGKRPAF
SVNHGLDTLAQAMGSEGSSSQSKLLSLGKRPAFSVNHGLDTLAQAMGSEGSSSQSKLLSL
GKRPAFSVNHGLDTLAQAMGSEGSSSQSKLLSLGKRPAFSVNHGLDTLAQAMGSEGSSSQ
SKLLSLGKRMQLSFNQGLQSLADSMSNDGGRSRLMNLGKRGQLSINNELQSLAHSFKPNG
DSHMSLLNLGKRAPLSVNAELHSLAHSFRPNSQASLLDLGKRAPLSINAELHSLAHSFNG
DGEGRARLLNLGKRVPLSINAELQSLAHSYQPNSQMRLMSLAKRVPLSVNQGLVSLASSM
RGDRAEASRNFLQSLGKRAPLSIGQEMQSLSDAYNSHSGNPLLNLGKRMALSVNHELRTL
GDAMRHGQAAPSLLSLGKRFDNQNDHEHVRIMKRSPGARRLSINSELWSLAQMARDARSH
EDRKNAQALLDHLGKRSV
>achatin
STLFPYTTLFRSGKLTLVQVVSFALLVLVIANDENLLDSRELEENEIYDEIRDFGNKRGF
GDKRGFGDKRGFGDKRGFGDKRGFGDKRSAEAEIYNDKVLEEGIKERINAMFDSLPAAYK
RGFGDKRGFGDKRGFGDKRAADKRGFGDKRGHEEAFNSQELNDYLENLNNQLKFRMFAHH
VFDKRGFGDKRGFGDKRGFGDKRGFGDKRGFGDKRGFGDK
>luqin
MLCKYLAVATILAVLAPQLAQSWRPQGRFGKRTLDSNSLSEVFYGNKGLDADYGDDLSDS
EDMPNAFRHNNLVCLRKSQSGLYKCIRLRGAQDVPLDLHTA
>tachykinin-1
MTSTIVLTLGLLSLIGHVTWAKLVLNDVYDQEDNNDLFEYEDFANSQKRSDDNLIEEEDR
VDTYPFKRMDSNQFFHMRGRRNGGESLTVDDQDPETLLKLARYFRYLQAKRSLRSNVPSL
SAKRQPPKGFHAVRGKRSFHH
>tachykinin-2
MTSAMLLTVGLLSLIGHLSWAKIVIPDVYDQDDNSDLFEFEDFANTQQKRRDTLIEDPED
EQVDSYPFKRMDSNQFFHMRGRRNGQSEVMVDEQDPEALLKLARYFRYLQAKRSLRNDSP
SGLSAKRQPPQGFHAVRGKRSVLH
>calcitonin
MNWRSVSALICVIYVSVCIAENYEEDEKIETALRMIEQMAETRKGLSALKQVIDSIDGDL
QKTHVEKRKVKDLTTKRKGLEVLKRILKEMDSDLIMEQKRTCQVNLGGHCATESAASVAD
QWHYLNSPLSPGRKRRDTSLYQKLVGGKLLQ
>DH31
MQATLATVVVLCLSSMLLLSHITSSHAMPALRQRRAADSDLTLALLEELVDELRADNVIQ
KRRIDAGYGSRYAAGASVGSKLRALKQAADWNGPGRKRRNAEEFDEE
>pedal-peptide-1_mRNA1
MVLWKLLLPLLATVLLVNAAPEKSHMKRSIVDDDDENSIYAGKGQSARQLDSLGGAEIPL
YGRQLDSLGGAEIPLYGRQLDSLGGAEIPLYGRQLDSLGGAQIPLYGRQLDTLGGGQIPA
EDKRAFDSIGHHSAFGGLKRAFDSIGHHSAFGGLKRSFDSIGHSSNFAGLDKRPFDSIGH
SSSFAGLKKRPFDSIGHSSSFAGLKRAFDSIGHHSAFSGLRKRRSAEKRSFDSIGHSSNF
AGLDKKSFDSIGHSSNFAGLDKKSFDSIGHSSNFAGLDKRPFDSIGQSSNFAGLDKKSFD
SIGHSSNFAGLDKRSFDSIGHSSNFAGLDKRPFDSIGQSSNFAGLDKRSFDSIGHSSNFA
GLDKRAFDSIGHSSNFAGLDKKSFDSIGHSSNFAGLDKKSFDSIGHSSNFAGLDKRSFDS
IGHSSNFAGLDKRPFDSIGHSSNFAGLDKKSFNSIGHASNFAGLKKRSEQVNPEEEDKN
>pedal-peptide-1_mRNA2
MVLWKLLLPLLATVLLVNAAPEKSHMKRSIVDDDDENSIYAGKGQSARQLDSLGGAEIPL
YGRQLDSLGGAEIPLYGRQLDSLGGAEIPLYGRQLDSLGGAQIPLYGRQLDTLGGGQIPA
EDKRAFDSIGHHSAFGGLKRAFDSIGHHSAFGGLKRSFDSIGHSSNFAGLDKRPFDSIGH
SSSFAGLKKRPFDSIGHSSSFAGLKRAFDSIGHHSAFSGLRKRRSAEKRSFDSIGHSSNF
AGLDKKSFDSIGHSSNFAGLDKKSFDSIGHSSNFAGLDKRPFDSIGQSSNFAGLDKKSFD
SIGHSSNFAGLDKRSFDSIGHSSNFAGLDKRPFDSIGQSSNFAGLDKRSFDSIGHSSNFA
GLDKRAFDSIGHSSNFAGLDKRPFDSIGQSSNFAGLDKRSFDSIGHSSNFAGLDKRAFDS
IGHSSNFAGLDKRAFDSIGHSSNFAGLDKRAFDSIGHSSNFAGLDKRAFDSIGHSSNFAG
LDKRAFDSIGHSSNFAGLDKKSFDSIGHSSNFAGLDKKSFDSIGHSSNFAGLD
>pedal-peptide-2
MIRSDVTLAFLFVCLAVRSFAAREKLEEQQFMIGSEAEDGLHKRMLDQVGSSLLKKRMSP
QEDYLMKSQGQKRMLDEVGSSLLKKRMLDEVGSSLLKKRMLDEVGSSLLKKRMLDEVGSS
LLKKRMLDEVGSSLLRKRVVDPIGSALKKRMLDEVGSSLLRKRYLDRLGSSLIKKDAEEM
MEEGDRVAYAANNPKRSYSREEVEELLGKEYAENNVHYPRQLDETAEGLIG
>pedal-peptide-related
MKPITSMLVLLSLMAFAGAMYNNPFTWAMHRFYQYRGISNQDRYNQDRHGNSDNSYGNSG
SYGSRFQERYVLQGYPYYQQQRSMGRRHQEQCRFEQCWDEFFMRRWGQGVTGESSQNGGQ
SNGFQNYEQCSEGVSRLRQCLQQQLNNNGGCGCEYRDMMWAVRTARDSDGMATYAFCDDF
YNEYTERQCKDDQYRRCVQTIQRLSFAENRYRCDLRDEVSFAKQCINKYRSQPQPPSGCG
NFNWFRYMEQDMEKVWMAEINGCPVYDIVKRCMNPMYEYFACSNQKDRVMTEYDQCIQKF
ANQDGRCSPMREARKAMHQFMKFMLEQHCQSDRQVRERFQQCCHHEEDKKGFMSGSSSNN
DNNRNGHQNNSNGYEEKKEKKTEEKKEVKKEEKKEEEKKFTMNGNGHEGNYEEKKDVEKK
RNGNQQHDQDRNQYDSNRNNQNGFDKKNYKQNGFDKKDFNNQNGFDKKDYNNQNGFDKKH
YNQNGQSNTNNHNDGNRSDYEDKKSYNNNFDKKNSNDNQSSNFKKSEEKKSYNQQEDRKT
KGGRHGNKNNKFSERGNNYDSYKPQEGEGRLAYLARVIKSWRDSQS
>allatotropin
MKVVLCLFVVVFVVSVNGMDLRAPRAKRGFRTGAYDRFSHGFGKRGELTNEDDGLMSVED
MAELITNTPKLALSFVKRYMDRNDDGVISKEELLFVPEQ
>sCAP
MKSWMKLSVCVLFVVILLHTVTSLPPDFFRNGRAGDLPGAKRTTGVGMVEEAACRYCGMY
NPTLGFSCRSDIGDSRRICLGDFATQLNSALEKHNLK
>sulfakinin-1
DLTPAEVAKRQQGAWDMDYGWGGGRFGKRAPLGKRYDMYGIGGRFGRDVSRAQQAAARQA
DL
>sulfakinin-2
MNLNLALSCMIAVMWLFCGRCKAAPGLITGIHRNLGNHPHIRGYAVEGLVKDLMEDLVGE
DEDNLRLSKRQQLDDYGHMRFGKRSNNDDEEYGHLRFGRNIE
>CCAP
MNQSTCLSVVLTFITLSVCLYQSSASRDSLTSQTFHQQKRIFCNFFGCGSKRSSSLPVGG
QETHDPRLTELLQEAKRSGALYQDDLPLVARSGSSSNSIYDDIFDDDTKKMAARSSLSDF
SSESVDPEALLKKASLLSLLRSQIRRHSQLKGSK
>allatostatin-A-1
KTKNCLESFECGKGSNDNLMISDSFTFPRFKSGEDGSIKLSQLPNVTINDLTNISKYLGL
RKMIDYGLKFHGNGRQTDNTLKFYGPGKRINEILGYSGSGKRTDNGFKLPRRPNNIFKFS
GLVKRTDRARSGIKMRLSGKRVDDISKFSGLGKRDDNIFRFSELGKRVNNALKFSGLGKR
IDDGLRSSGSEKRTNDALEFSGLGKRGNDALQFSGLGKRGNDA
>allatostatin-A-2
RKANNALKFSGLGKRNDALKFSGLGKRANDALKFSGLGKREIDTLKFSELGKRNDALKFS
GLGKRTNDALEFPGSVKRADDHLIFSRLEKKEDDTLNFSGQGKRTEVGLRFSGLGKRNDD
IMNFSGLGKRADDSLGERVNDVEQFSGLEKRANDVMTFSGLGKRMDETLKFSGVGKKADD
VLAFAELKKRVDNILKFSRIGQREDGGFRFSELEEKPDDILRAGEKNLFRLKKKSDNGLK
FSGLGKSHASKDSRMGKSTDGIMELPGLVKRANEIFRLSGLGKKIGNGLIFTGPERHIEE
KGTDNSILHRGEKYNSLNLSEFAKYMPQCTKSINNSFLFSKFRKGMIDNAILSVLSHRID
NGKTTPAPSPRKRRVNSMHKSGPGKEVNQNNVLTVSGSDKFKDNDMMWIHPTEKINGYHH
SRGISAVNQQADLYEPNSKSIPSSLKVGNPKHRKDRSVTLPDWKNHNKTRIPPGRIFRES
KNNLLPHFTPSRLQEIRIEGLNDGIPFKLKQKVVSRNSKKSVRRSKRRSLVDEISAITNG
KRLGHAYHSYVRRLSVDPGISLIGLGK
>allatostatin-A-3
RDPGISGLGKRGNDALQFSGLGKRGNDALQFSGLGKRGNDALQFSGLGKRGNDALEFSGL
GKRGNDALQFSGLGKRGNDALQFSGLGKRANDALKFSGLGKRGNDALQFSGLGKRGNEAL
EFSGLGKRGNDALQFSGLGKRGNDALKFSGLGKRGNDALEFSGLGKRGNDALKFSGLGKR
GNDALQFSGLGKRGNDALKFSGLGKRGNDALKFSGLERKANNALKFSGLGKRNDALKFSG
LGKRANDPLKFSGLGKREIDTLKFSELGKRNDALKFSGLGKRTNDALEFPGSVKR
>allatostatin-C
MVDFTAHTLAIVLIINCICIAFAEPAPSELGSVGDYENEHYKSLQGGMLERRLREDIERE
MTDVKKLEHQLMGHLNLIQEKKRQLEIKKRQPVQCLVNIVSCWKRK
>SIFamide-1
MEARLAVVLMATIFSVVLIARHASCEPLEDQLPDTTGLFFGKRASHPNMNNLLFGRRSGV
YDTYNGNQKFDLVQARRVCRSFRQTCASWGLDDEN
>SIFamide-2
MASSKCFLTIFISVCLVIQVSSEPLEDQLPDTSGLFFGKRTRSHPNQNNLLFGKRNPAAS
QNAQIVCREVLQNCAALGLY
>L11
MQKMCKVCLAFLVILILFSESSEARRRPDCTRFVFHPSCRGVAAKRSESEEFVLDPRSSI
NQEGGADHYISNGADEDFIEFSEDDFAENKRQADQASSYDLGLAAKLWPHIKKALLGRTN
RGSQDVEAFAPQKRNNEAKLEKWSKVLRHLLDQQE
>EP
MDRTGLWYLLLVSVLYIWTGQKVSGKCSGQWAIHACAGGNGKRSEGALSSIGDRERDSRM
SLQRILRGFGEYSNEVEDQNRFASEPELSNYEDVLSQPQPDLTYLQPDLTYLQKENRKQK
SVLRKLFTILKLRQNRQNLQN
>pdf
MGSSKTVQVAVVVCLVSMFVMQVVCYPTQRSNLRNSLTDADRQEILRYAAKIARIAMGDN
VDFKAGPNKRNPGTLDAVLDMPDLMSLGRK
>leucokinin
MSSAKSTLYSSNGFLHFLLLLCTHLLHSIDATDYPSLLRTGGGSARLTDSLTHAQYRRGA
FNPWKGKRSFSPWAGKRDLSEVDADDKRAFSPWSGKRSELEDDKRAFSPWSGKRSELEND
KRAFSPWSGKRSELENDKRAFSPWSGKRSELDNDKRAFSPWSGKRSELDNDKRAFSPWSG
KRSELEDDKRAFSPWSGKRSELEDDKRAFSPWSGKRSELENDKRAFSPWSGKRSELDADK
RAFSPWSGKRSDLDAEKRKFTPWAGKRSDNNDEVVDKRKFTPWAGKRSDDSSLEEKRKFT
PWAGKRISELVEEKEKRKFNPWSGKRSHALDDIEEDKRTFSPWAGKRAFQAWAGKRAFNS
WAGKRDGLDTSDLEKLSEEQDEEKRGFNPWSGKRSIGGLTEEDLKAVLHGLTKRSVDSED
DSLSDKEQNGQPKKERMAVRHAPGKDSSGYHDSKHFNSLNELHQHKPEGEVVDPTHIENP
HHQIHKRSTGTNQKKFNPWA
>prohormone-3_mRNA1
MKSSTFLAVFATLLATALGWSKYYEDSFDELPARRSYCVNSGGKCFTSSECCKGYVCAAF
DDLFAGYCILEKSLKPCAKDVDCAEDARCVSLGRKDERYCIQRADSPNDVIYRTAGPKAK
LGQECTTNADCEKYGKDGNELCCQKIRRFRQKAKTICDRVNHMSACIPNNADDWLSSKIL
TAEFVEDRNLANPELFLFSALMTLCWCGVNRYSVGFSPNDIPPSVLPSINLIGWLSRLIV
DRQI
>prohormone-3_mRNA3
MKSSTFLAVFATLLATALGWSKYYEDSFDELPARRSYCVNSGGKCFTSSECCKGYVCAAF
DDLFAGYCILEKSLKPCAKDVDCAEDARCVSLGRKDERYCIQRADSPNDVIYRTAGPKAK
LGQECTTNADCEKYGKDGNELCCQKIRRFRQKAKTICDRVNHMSACIPN
>myomodulin_mRNA1
MTNCFALCLLVSCLCALSSAENDREKRAIRMLRMGKRGFGMLRLGRSAPYDQYESRQLFD
VPRMGKDLVDIMEPSKRHPPIPRVGNLDKVIDEYRRMVADEATSFDELPRFGRFVRSAEE
VANEVEGSHKEKREVSGGVLPRLGLRDVENEIRAAPLPRLGYRAIPRPRVGYRDLETLPR
LGLRELEYQRAAPLPRLGLRENFADEDDKEERAVPLPRLGLRDLDKKAVSMLRMGRSEET
DTEHEMDKRAMSMLRMGKRGMSMLRMGKREEEIEPEVDEKRAMGMLRMGRAMSMLRMGKK
DAIEQYKRKMSMLRMGKRGMSMLRMGKRDDEQQEFTEEGKRKMNMLRMGKRAMSMLRMGK
RDLDEYREQKRAMGMLRMGKREFNDSPDEKRAMGMLRMGKRDSEDELQEKRAMGMLRMGK
REYENLDEKRAMGML
>myomodulin_mRNA2
MTNCFALCLLVSCLCALSSAENDREKRAIRMLRMGKRGFGMLRLGRSAPYDQYESRQLFD
VPRMGKDLVDIMEPSKRHPPIPRVGNLDKVIDEYRRMVADEATSFDELPRFGRFVRSAEE
VANEVEGSHKEKREVSGGVLPRLGLRDVENEIRAAPLPRLGYRAIPRPRVGYRDLETLPR
LGLRELEYQRAAPLPRLGLRENFADEDDKEERAVPLPRLGLRDLDKKAK
>whitnin-1
MESKIIMMSLAVVLAALCLGASAMSLPSDEVKHNQVSESGLDEKERATWLDTRDLGDLED
QFKELVYLAVKELQNEGRISPGVVSERKTQQKRGRFQGFCFRRTRSGRFLPYICWKGNDS
RKQAKI
>whitnin-2
MESKTIVMSLAVTLAALCLGASAMSLPSDDVKHNQVSESALDQKERATWLDTRDLEDQFK
ELVYLAIKELENEGRLTTGIVAEDEPRQKRGRFQGFCFRRTRSGRFLPYICWKGGNSRK
>FLamide
MSTPVEPCMLLALFVLLATGSSHSAQSANVGSDVASCDQERLTLCKACGTPDLLDKCCLD
DTTYLICLKEVSKADAPYWEGELQDDDFEEDEKRAKYFLGKRAKYFLGKRPRNNFLGKRD
SSLDFEDQYEGYDKRSPSPFLGKRGRSPFLGKRAKYFLGKRENEYDSAPMSDNYFEEGDK
RAKYFLGKRAKYFLGKRASWEELLKRAKYFLGKRSEDKRQKYFLGKRSVDAVQQQEQQEN
SQ
>FVamide
MHMSVGGWPLLLLIIAHGSSLQAQDADSENMRQLLQSMMLEDALSANENSLGGQNAAPGY
IGDDKRAAHRFVGKRDSEKRRLFVGKREDDEDEEKRAHMFVGKREDDKRAHRFVGKREEE
KRRLFVGKRDDDKRNRMFVGKRSDFDDNDFEYDEKRRYFIGKRDGISRDIRRLWIGKRGD
GYDYKRPHNFVGKRGHMFVGKRDDFDLAEDKRRMFIGKRMYDDLEDYDDKRARMFIGKRA
HMFVGKRYMDDLDDEESKRRMFIGKRNRMFVGKRDDELDQDALSLDKRRQLYIGKKFAVE
PAEETRDLEEGEEKRNRMFIGKRSAEVRQPADASVSSQ
>EFLGamide
AIPVIPEIPGDYKKHFANYVAKRFSEFVGGKRFSEFLGGKKRFSEFLGGKKRSAEFLGGK
KRSEEEYPLEEIPDKRFSEFLGGKKRFSEFLGGKRSAEFLGGKKRFSEFLGGKKRFSEFL
GGKRSSGIFDSVPRSERSVDAILKRDFDFLGGR
>NKY-1
MKQFILLVLSVSAYITLCVCEDSFSDWLQRGHVARRSAPESRLFGGKPKSKRDSNYAIKM
LMEELLNELNESEERHKETQMNQMKNLLEKEMSKRKAFWQPMMGGPLPVETRLASFGSRI
EPDRTEPGSGPNGIKAMRYGRR
>NKY-2
MNAIYSAALVLTYISTILGASLHSQQFAVAQPNDSAENYDFAAKASSQNSYNNWMRYLLS
NAKHIVPDTDQKRFTDFAMPYLKYKVSPVDKRNNGIWIWMPAQGYVSVPHQQEGGAADEG
KPGKIMRYGK
>FVRIamide_mRNA_1
MKGAPYVIPLTLVAVTSWLVCACVAANFHENDAEQQAEEIAELENDPYPKRRVSGFVRIG
RDPSKKASSFVRIGRGSSSFVRIGRNPWGDKRVSSFVRIGKKSNDDVPAYLPYDDALVED
QEKRARSGFVRIGKSVGDEEKRASSFVRIGKSVDEPNYIEDFGHEYEEESPEKRASAFVR
IGRPSSFVRIGRDPYKRASSFVRIGKRSADSSEMEDSKRASSFVRIGKSVDEEKRNHFVR
IGKSSEEDLDKRVSSFVRIGKSLSDEEKRARESFVRIGKALEDEEEKRGIREGFVRIGKA
KSGFVRIGKAKSGFVRIGKSMDDEKRASSFVRIGKKDVGDEEKRASSFVRIGNPLGEKRP
SGGFVRIGKNYEGDEVLEEAKRPSSGFVRIGKSMDIVQEDGLAEPVDEAQKRASNFVRIG
KRSADSMSDMTEEH
>FVRIamide_mRNA_2
MKGAPYVIPLTLVAVTSWLVCACVAANFHEVCSHFCDSYNKVTSKESCVLVCENFIIKHL
QNDAEQQAEEIAELENDPYPKRRVSGFVRIGRDPSKKASSFVRIGRGSSSFVRIGRNPWG
DKRVSSFVRIGKKSNDDVPAYLPYDDALVEDQEKRARSGFVRIGKSVGDEEKRASSFVRI
GKSVDEPNYIEDFGHEYEEESPEKRASAFVRIGRPSSFVRIGRDPYKRASSFVRIGKRSA
DSSEMEDSKRASSFVRIGKSVDEEKRNHFVRIGKSSEEDLDKRVSSFVRIGKSLSDEEKR
ARESFVRIGKALEDEEEKRGIREGFVRIGKAKSGFVRIGKAKSGFVRIGKSMDDEKRASS
FVRIGKKDVGDEEKRASSFVRIGNPLGEKRPSGGFVRIGKNYEGDEVLEEAKRPSSGFVR
IGKSMDIVQEDGLAEPVDEAQKRASNFVRIGKRSADSMSDMTEEH
>GNXQN
MRVLLLLAGLLLCVYSAPLQQHSKRLSRAKRAAEQVIFGNHQNNARVKKSGPGLATPLEP
LGQPVKGDEQAIDKKALVTSKVTSSEDVQVPAEVEGQEDLSDDLETDTKGHLAEEEEADK
LAPLAEDSDASSQDATAADMKDEETEAGSSSQEDATEQSLEQLLNENEKIPSQAQQQGFP
LDLFGKNQQQGQEYMDYPTYDYQYNPYLRRKRSLTPHKARAVNAEDMMQGSAGIANSGRR
SKRDLGQERYMWNDLDYPEVERRGYEEEEGPELDEEQQEALKEMLRDEILKYNPEMAEEV
DNEIGEEERPYEPEQEAQDLALINYLYRNGYAEAPEQPDYEEQGPEPWEDMGPAAEVALP
EEEEPYFNPYGQYASEDNVMSAPYSLAKRQYLSFVPGMRKRGNDFYPYSYGPDARWNAMV
TEDVTEKRAEERMYERLLRLAAALRDRRDELEAQRFYAEDFPEKK
>LXRX
MKELTCLLVVVATIQLALSAAAPSQNKVVRMKRNYEQPYDLQFHQPDETALVRIKRQRRS
AMEPTLVRVKRDEQELKRYKREKRDVEEELQRVKRQKRDTEEELHRFKRQKRDTEAELEE
YKKRHSGEVEDPELARTKRFKREAEPPLQRYKREKRDAEAEIHRFKRQKRDTEQELERYK
RDRDLEEPELSRTKREKRDVESSPTLAKEKKGLKEKKSRAAGDRRRNQKALKREKKTNMN
HRWEKHQKRNGNKHHISPRMKKNVLRKERRSDLLANHALRNVHLVSQRNKLGSKLAKHRV
KRTQKIHQGHHYNKLEADVAKLGRLRRDIALNLHKANLKNAAKRRVKRTHAKKNKKIAAK
KH
>CLCCY
MSSIYKMALLVLCALLLIALASSRPSATNQEEEVDQANVARLKRRTKCGFQLEACDPYEN
SCCPGMKCANLFGGYCLSGIEKCMCLPTSYGV
>CCWamide
MRWIIFCFLIVLFSHTVLCWRIQDFANTDNEADDDDTSARYRQERRLLDYLRDVKRRHVK
DRQVQKPPYFLTCSAWQEPCDPWTNNVHTQCCDEDGLVCKCNFWAQNCKCVSRLWGR
>QSGamide
MPNSQVLIATVIFCVAVSCVCSKSIQVFNRHNERLKRQIGDLQIAHHQAQIGLKHWPKGC
VEIGCGLFDIAASGKRKRSYSNNVEDEFLNNENELRRESNRLVLLQRIADELMRES
>CCRFamide
MQVKIIQLTTYSLIIALVQWEVIKALPTFPDMSACQAFCKANFQGEQHIACLTDICRSMY
RGRISRFGKRVSHVMEDDLQEPLEPTALKDRLYAAYMKVLQHDQDRGSKRLPGEQQEKRS
WPFALSLD
>HFAamide
MTRDVTTAVTLALSVILVALLLTVQETNSFEYNGYCQKMCRWGRGGNLCKCNAVHFAGKR
TSATPPPDVLDLPDDVTNEVESSRAAEQLRKWFTRAALAVQSSKDGQAQENSASEDLSRA
KQLLLMALKKLSDNSQGNSNPWSDITEDRLFDNI
>FVMamide_mRNA1
MSLLWVHVAAFSLVATAVVLAYSDDKRFRKPEYQDFVLGKRDRPSYIDFLMGSKRSRRIY
PEFVDFLLGSSKRPSYSDFVLGKRSRPSFNDFYMGRRAERPSFSEFFMGKKRNDAFHDFY
MGKRDAPNYLDFMTLDDQHVRKRRSANEEQTSESHNEANDAAVDKKDNDYGKFVMGKKNS
QQQDFQAFSLGKRQEEKQNYDSFVMGKKKDKDYSKFVMGKKSDKDYSNFVMGKKNGDDYS
KFVMGKKDNKDYSNFVMGKKNAKDYSNFVMGKKDGQDYSKFVMGKKNDGDYSKFVMGKKN
DGDYSKFVMGKKNDDYSKFVMGKKNDDDYSKFVMGKKNDKDYSNFVMGKKNDG
>FVMamide_mRNA2
NADDYSKFVMGKKNADDYSKFVMGKKNDGDYSKFVMGKKNNGDYSKFVMGKKNVDDYSKF
VMGKKNDGDYSKFVMGKKNADDYSKFVMGKKNANEYSKFVMGKKNDGDYSKFVMGKKDDN
DYSNFVMGKKNDGDYSNFVMGKKNDGDYSKFVMGKKNDKDYSNFVMGKKNGEDYSKFVMG
KKNDGDYSKFVMGKKNDGDYSKFVMGKRSIPEYDAFVMGKRNPKDLDSFYMGKKEQKPDY
QSFLLGKKSHGPQNYENFVMEKKNGEDYSHFVMGKRKNYQDFVMGKRGSADYQDFVFGKK
ASPNYQDFVLGKRSPNYQDFVLGKRNSQNYQDFVLGKRAAGNYQDFVMGKRGAPQYQDFV
MGKRGAPHYQDFVLGKRASPNYQDFVLGKKASANYQDFVLGKKAEPNYQDFVLGKKSEGT
Q
>DLamide
MAAGRQCLLTALVIFCACSQLTHALNENSVPLEKEDLLLTGDDEKRYAFNADLGKRSQLE
ELYEDEDADDKRSYGFRSDLGKRRMGFNADLGKRFAAFNTDLGKRYYGFNNDLGKRYYGF
NNDLGKRYSGFRADLGKRYMGFNADLGKRFSSFRADLGKRLRDLDESHKRYSSFRADLGK
RSVPSEDLDKRFMFRQDLGKRYSSFRADLGKRAMFRGDLGKRFSDSSDDA
>SLRFamide
MLSVSRWLQVLVVCVLGVVCTCALPSLAGYPDDGLHYRDEEDSFASSDPDKPVRDDGNGL
GSLLLKNLRFRDLSNEYHRLRPALLKSLALKPHYQEAQETKEFNKRGDMSVNELAQILNH
LKARNVDGGVKLQSLRFGRRRR
>QERAS
MEKIAVFLLVATIALAFSASINQADALYLPTNRVMKRSAAAAAANNHVKISSPRQKRYTD
YQERASAFCTGLCMYEERKSYSECFDLCNYYW
>MNC
MRSFLLVILALVLSALLVSSQSDDFSSQYSQWQLESEQPKQTEPDSISDFARDVKRLLLH
LRRRKQPNSASPSSRSASKRFQLGQRINKRHCWDVADVCCMWNVC
>LEQ
MWIPLAAAVLFATVVSNIGAPLNPLPQKIHRESTKEILGLEQELKKAAGENKKPRPPAEE
GPVPAEALADEELVKELAAHDEAVKDDKPGQSKETDEDSTEEELQQEKAVAEKAAELKAK
QEEQEDLKDVEKEPESEPDVAQEEEEAQDQEEPGNEEVHDEEELQNLQAPSNINDLYEDY
LNEQRQAYYDAKRSYGAALDNLAEQENENKDEFVSSLLETIREHPELLDEMRTGEVEEEE
EQQPSYNYNPPSNDQEEALRAEYLAATRGLQEPQQQFESYASNPPYQGSPYEENEIRPPM
ENFQNYPSDKMAKVVAKKWGYSAPEEYYQQEENQAPLMEESAQEKKDHHEESLDQPQHLE
PIM
>WLD
MTSSGVLATLILGYLTNAVLTQEVVFPSVQRNLLRDHNTAQQTNCHKCKSLEGAAKLKCV
ARACGFGAILNKRWLDNSQFIEDKRSHKVTRIAPWSKKARANHIRELLASRIGDLKNAKR
WLDNSHFNEDKKWLDSMQFNEDKKWLDHSQFKDEDKKWLDNSQFRDEKKWLDNSHFNEDK
KWLDNSHFNEDKKWLDNSQFKDEDKKWLDNSQFREDKKWLDNSQFKDDDKKWLDHSQFKD
EDKKWLDHSQFKDEDKKWLDHSQFREDKKWLDNSQFKDEDKKWLDNSHFNEDKKWLDNSQ
FREDKKWLDNSQFKDEDKKWIDASQFADDKRWVDMMHFNDEKRSAQQGLDSAEDMEESMK
KKWVDPLNYGLDRKRSAYAKLSMCFHQHCAHLAKMNYQNCVQARCMPLITSGETEGEATK
A
>SPY
MGPRKMPCTSVVQLLFALFVVLCLISAAAPEQSDVENAAEQDVPDNAENKRSSSMESDKK
AVKKDVNPSDELIGTKQDKRSPIARLMKSNDDDKRSPYAGFMGPNKRSPYAKFMGSSEDK
RSPYASFMGSNDEEKRSPIAKLMGSNDKRSPYAKFMGSSEDKRSPYAKFMTDDERSPYAN
FMGSNDDEEKRSPIAKLMGSKDDKRLAYAVHPAAFHKFRAGKRSPYASFMGSNDEEKRSP
IAKLMGSSDDKRLAYAVHPAAFHKFRGGKRSPYASFMGSNEEKRSPYANFMSDSSDDKRS
PYAGFLASNSEDKRSPYAGFMTGDKRSPYAKFMTGDEEKRSPYAKFMGSSEDKRSPYAKF
MGSNEEKRSPYAQFMGSNEEKRSPYAKFMGSSEDKRSPYANFMAGDKRSPYAKFLNEDKR
SPYGAYMGMMSDDKRSPYAKYMYNENDKRSPGFRTMRLGSNPRSIYDVQRDDTANIARGL
RGPSMEQLSDNGLVQTIDGLKETDKLSDKRIPTDEDVLLKSQEDPINLPPAMMQALLKPG
ENEVKKDEQNHGRQKRSALVYDEDKRTPYAGFREIMARNRELPVSRLNPAPGFKRTFETL
NDISDRMGSDGMLWSDSYSIPRFTGSFRKRRSTDEVHREKRSPGFRSMKPNWPDFDDMDK
RSPGFRFMKWQSGQDDEDMGAKRSPGFRHMRLRDNGSNSRYRNSYFLDALANELEEDKRG
AGFRSMRIQPDNFEELDSDDMIDNDITKRYFGGSNRFLHPAAFHRQLAFSHRRYRG
>HIGA
MIGILFFYCSLLVQLFCSASSQLADDAGSDVTKRHLGSAIRWVDANRGRPGLEKRHLGPA
LNVGYGGQFWFRDEPFRLSRYNSRNDMYKRLATSLSYLKGQIKNSDADDVDDEQPSSNEV
WRKPHHAFLNAGNSGRLPFWKDDRWSRRYKRDAEVSVEDAHKEEDNEVKDRSKRHIGAAM
NLAQLKEAENKRHIGAAMRLRPSKFEDKRHLGAALNLVRQANKVDKRHLASAMKLVGRLR
MPLSQIDSDVRDQMSEMNDDKRHIGADMRFAEATDNSDMDKRHLGAAMRLVQQPEDSDKM
DKRHLGAAMRLVQPKENDAKRHLGAAMRLVKSNNDNDKDKRHLGAAMRLVGTKENDEKRH
IGAAMNLIGLKDDNENKDKRHMGAAMNLVQTKDGDEKRHIGAAMRLVQPKETNEMAKRHI
GAAMNLAQADNENMDKRHLGAAMRLVQPKDDNMEKRHIGAAMNLVGLKEDNENMDKRHLG
AAMRLVQTKDDDEKRHLGAAMRLVQPKSDGNMDKRHLGAAMRLVQPKQSEEKRHLGAAMN
LVGLKQDNSQSMDKRHLAAAMRLVQAKGDDDKRHLGAAMRLVQPNDDREKRHIGSAMNLI
GPKSDEMDKRHLGAAMALLQPKSDDKRHMGAAMNWRNSKNFNDDDRFEKRHIGAAMNLVS
PNNDNKDAEKRHIGAAMNWRNSKNFNDDDRFEKRHIGAAMNLVSSADDDENIDEEKRHMG
AAMNWRNSKNFNDNDEGFEKRHIGAALNLVSPDDDNIDEEKRHMGAAMNWRNSKNFNDDD
DAFEKRHIGAAMALRPANIDDMGMNSMDKRHIGAAMALRPADSDDMAMDGMGKRHIGAAM
RLRAPSYSDRYSGAVESALVPLPAPPQAKEQKRTPPIFTSTVNIYASTYTQNGSNYSRKK
MGTGPPPSKGQPFASKILPRVKKGGFWPPTPPRTRPNFFSPESVEIFFKKKKTNPPPPPP
PFFGGGALRGGPTPAFFF
>NGEW
MISTGMLYTILFITLFAGSALCAEGVKKSEDSKRSAENYVEKDDDPRRYAGSQYDKKDSW
KRFLKDAAKRGDEWKYVENQNNRQQEWKRFMDEQNDLKKRLAEAGQETDNDKRGKVWSMV
GDHHSNGEWKRDDERDLESLNEKRGKVWQWVSDTHHGGQWKKAVDSEHPVGSKTDKRGKV
WSIVGDHHSNGEWKRNDVNDETDKRGKVWSMVGDQHSNGEWKRNEENSETDKRGKVWSMV
GDHHSNGEWKRNDVIDETDKRGKVWSMVGDHHSNGEWKRNDVSETDKRGKVWSMVGDHHS
NGEWKMNDVVDETDKRGKVWSKVDNHHRNEDWKRNDPSQIDKRGKVWNMVGQSEPEGEKR
GKAWQWVSDTHHGGQWKKSVDKRTSTKALAN
>AYNPY
MVSLRMAPVLWSALLVTLIGLTEVTGEESVSDASLLSDETEDDMEKRAGSRACQRCLHDS
DDWGSCLACFSRPGPAPYYGEKKRAVDPYAWDVEKKAVDPYDWDVKRAYNPYDWRSFSAA
DLEKRAYNPYEFEKRAYNPYDWRSFDSTDFEKRAYNPYDMEVKKRGLSSCRCCMKIRLTS
CCNKCSYAPYFTKRAYRTSYRPQFGENCACCRKDRFNYGCCLNCAGKRK
>YTL
MVEMRIIVLLAFLLPIQLICAEEVVHTKRQFGGPILSSAYTGNYRYKHRNGEERIQRPGA
PQPNKNDKRSSNDFDIDPYKRGLLGALEKIANSKRYTLGTSYGGSYNNDNSDGYPHKRYT
LGTSYGGSYNNDNSGGYPHKRYTLGTSYGGSYNNDNSDGYPHKRYTLGTSYGGS
>PPLPamide
MVYKTIIPLVVILLFGHIHSIPKRKTLITLNDEDLREKKAEDAAAYPPFIPPLPGKKAGA
ASNNELALELALIDKKGKQPSKNEIALQDLNEDEVISVGKKAQPDVKEELVDRLLEILKE
DTVSGIKREEPPLPGKRETPPLPGKRETPPLPGKRETPPLPGKREEPPLPNKREEPPLPN
KRETPPLPNKREEPPLPNKRDEVISVGKKVLQDDNEELVDRLLEILKEDTVSGNKREEPP
LPNKRETPTLPNKRDEVISVGKKAQQDANNEQLVDRLFEILKEDNVLGEFDTPPVIPLPR
NKIEAIDKEVQQDDNMELIDRLLKYLTKK
>PY
MDLKTGIICSLSLVLLICTVCSDAFAIRRPENEELVRALARLDRALGEMISSPDDPHELS
EPMKRNEDGAVPYKRNEDGSTPYKRNEGSSRKRLAVDGPVPYKRFSDESLDRVLRYLLDM
EERLHERNTEKRDHDIPFPFAPTK
>Qpeptin
MGHFSTLLVLLATASVSFAFYIRDDDAALSEARRSDEERDELGAYDPFALFNKRDEDKEK
RMAELFDRSISEAVRSLADFGYPEKRDAEAEEEFAEAVAAEALEEVADAEQKRDQVKRYL
DDFTDLLYMQRRGVGEAEEELADAVAAEALEEVADAEQKRDQVKRYLDDFTDLFSMQRRG
LGETEEELADAVAAEALEEVADAEQKRDQVKRYLDDFTDLFSMQRRGLGEAEEELADAVA
GEALEEVADAEQKRDQIKRSFDGLTEFLGMQERNAEEEFAEAVAGEALDTVAEAEQKRDQ
IKKSLDGVTEFLGMQRKNAEENFTEDAEERDLEDMKRYTHLLSSNQGYNRNNGGNRLGYN
HNRMGYNRKGFKRDFTEEQVEQMRELRDLFVDHVKRMTED
>THDamide
MNANQFIAVCLAVWFCLVAVAVAYPRAPAQWNWQVADDDDAAFLRSAKARGGPIAAPLWF
LKTHDGKRGSPVAAPLWFLQTGGKRDAEAVNEDSGLWMVGDKAVKAPGYRTKREAIDTED
DMP
>YYQamide
MNWKAVLLLSLFILAVTVFVTDGSIPRGGGKIRSRFKARVWNKKPGYRKPSDRKPDNEVS
VPWKSQKKKPWVTLEDYYYQGKRRTLTDPADELVYIE
>FGamide
MAATSRSSLSIQLLSSCLLLTFSFESKSLTSAKQLGPQQPSPWKRLPTNGGKMRNVNTDN
QIPSGNALNSTIVEEKPVDMEIEVSKKFTVMRNNLANGFGGRHCLESAIHICDLRNFATS
VTPPVTPCSLLRYFQNCMEDETNLCLEPDVILLKTSLKSLMSGFRANGKCHQMPLAFHEA
WLNSGEGSAEECKPEATWACALQLVSDLKGLHDKTCDAILQFRNCIAMHTHTCGYKGARL
LVDGTQGLVWAYKKAAFCK
>LPWamide
MKLQTTLAILVIAAIATTHSLPWGRDLGGVEKVALEEALDKALRNTDFEPQEERRRRFPE
SFFNSYRDHYNALN
>GYamide
MDISACAFCAIFLFASLLHTGSARPLDEYLIDQEIGKLQDTDRMEMLEKLLYRLIPSEDG
ENLRNGEDLEDDRSLQNYYDKHLKDLHVSTRSHSSSPVRYSNVFGTRNNYEGSRMPLRIA
GSKRNFDRNGWGGGYGKK
>SLL-1
MSMLGLQVMILVAVAVVLASAQGQEPPNPMAPKIRTIRDVLHEFVRRNSVKSPNSASLLK
RLAYDNKDSKRFIPGAFSSNCGSFGCNSQQSFGSNGFGSQGFGSQGFPSSSYDDDDEYYD
DDEYYDDEYYDDE
>SLL-2
MLGLQVMILAAVAVVLATGQGTGQQPPNPMAPKIRTIRDVFREFVRDNSVRSPNSASLLK
RLGYYKKDSERFIPGSFGTNCGPLGCNNQLSQDSHGFGSRGFEDQGLDTNSDENDDEYYD
EEYRDRS
>SHM
MKNCVVLALFVLIGLVCLTLADETERDAAFHPRKTYERSSRAIEVNSVEEYESHMKRGAK
KCSRNSVCYGVCCGLFYQRCCKDGWRCTFEPSIRTYYCAPSHY
>RNT
GHSLTMKQAVNLVVFLILPVSLAAVTLLGQDDEPFYLPNEIATSSQQETANALHQALAHV
YSQLATDNRDDSDIEDSKKIPPGLRSTSMEKRDRCYCDLDLFCFGCRRRKRPDIRSLLAA
SMFRNTRKRRDSQFTPNLHEISLNPALFDNTVMDSLHAKRSKLSI
>SPRamide
MMEKVFVFLIVVALAVALQPAAGGGLERRKSSTNDIFLDTTRGDESPRGRSKSKERPRSS
SPSKGKRSRSRSKSRNRDVDIPIVS
>QRIamide
MPSDHGNLSLLTRCLLLLTVISLATAQCPCMHCGPPMCRAVCAHDCYKCCECCVFFENRI
GKRNSEIQSQPPKEDKQESLCLFKRQLQLASAKQKEEDENVIPLDDVSDIAEAMSVRLSI
LRASEDRLNPDSSLADTSSPTGLDRFLAFLQQAAKSRET
>QDNamide
GSTTMRSPGLILLLGSAALAAGQLHYTAHHRVCCLDNGKRRGPEAIVLEKRFDPLTSFVI
SLNSLNYSRSDGCIEYAGLRRGNLRILEELEEWPDNNDLHREQDHDIVFSSRPERNIDPG
TAMNCLEVRISSQAEEHIKRRLTRIPFFTHSDLKSMFPPKLDEKDTTMMLLAGTVIRPDE
EETVYFKITDSQVINGVELYPGSVQFLSAIDRARIVTAEFVMGFAKYKASSEEEEGGEEP
DLPQRVLDTLRFLQYGTSRPIVSLKEADAFFFANQLSDPTLREDIAELNIKAVLGQLNED
FSYISGKKMLAVNFGQTEKPPTTGTLSKFAKRL
>PCNamide
MFMLLGLLLLSFEVQESAGLYVGPSGDSKGILQYLQQMILGRKKRDLTRNAESAPFCIPC
NGK
>CCAamide
MKTYVSHQREKFARHRMLSMLSLVASLLKMSAEPGGIDAKERERLETCAADSIKRDETEM
IQQIELRFCQLLCAGKRPKWTPGMRDVPRWGESINDNSTARFRDELKKFYDNIDQQISKE
DEASEKSRLEA
