# Supplementary material for: The neuropeptide complement of the marine annelid Platynereis dumerilii
Source: BMC Genomics. 2013 Dec 20;14:906. doi: 10.1186/1471-2164-14-906 (PMC3890597; doi:10.1186/1471-2164-14-906)
Supplement: Additional file 11 — Normalized Illumina RNA-sequencing read counts for 98 Platynereis pNPs in 13 different life-cycle stages, as excel spreadsheet. [file 1471-2164-14-906-S11.xlsx]

## Sheet: RPKM_neuropeptides_subexper...
Feature ID	Gene length (base pairs)	egg RNA-Seq - Normalized expression values	24h RNA-Seq - Normalized expression values	36h RNA-Seq - Normalized expression values	48h RNA-Seq - Normalized expression values	72h RNA-Seq - Normalized expression values	4d RNA-Seq - Normalized expression values	10d RNA-Seq - Normalized expression values	15d RNA-Seq - Normalized expression values	1mPRE RNA-Seq - Normalized expression values	1mPOST RNA-Seq - Normalized expression values	3month atoke RNA-Seq - Normalized expression values	male epitoke RNA-Seq - Normalized expression values	female epitoke RNA-Seq - Normalized expression values
7B2	769	1.00285	7.59876	0	0	0	0.970147	0.470338	1.56335	2.02275	0.517903	1.91378	0.573166	1.20772
achatin	661	4.6668	17.6806	22.9198	29.8627	40.9117	101.579	143.363	433.78	368.283	311.504	156.966	38.0084	4.21516
AKH-1	310	7.46311	0	6.37446	0	3.96519	26.4725	28.0018	11.6344	17.5621	12.8473	0	14.2182	2.99593
AKH-2	319	0	6.10601	6.19461	5.62532	0	16.3709	11.3383	9.42176	12.1904	2.49698	0	9.67195	0
allatostatin-A-1	670	0	0	0	0	0	0	0.539836	1.79435	5.80409	1.18886	1.09828	1.97357	0
allatostatin-A-2	1702	0	0	0	0	0	0	1.27505	2.82542	4.11265	3.276	0.432343	2.07175	1.09135
allatostatin-A-3	889	0.867478	0	0	0	0	0	0	0	3.49943	0	0	0	0
allatostatin-C	319	2.41752	24.424	2.06487	5.62532	19.2666	58.4673	240.371	356.143	477.864	299.637	186.845	113.3	5.82282
allatotropin	298	36.2303	26.1452	4.42076	20.0724	107.246	292.91	507.337	433.686	495.88	299.369	217.297	193.759	12.4663
AYNPY	688	3.36274	19.8179	22.0203	26.9519	87.5454	78.0743	94.1025	90.8652	61.0442	42.258	36.3646	25.6259	5.39965
bursicon-A	481	0	0	1.36943	2.48715	0	3.10205	0.751955	1.24971	0	1.656	0	0	0
bursicon-A-2	278	0	0	0	2.15165	0	2.68361	0	0	0	0	0	0	0
bursicon-B	412	0	0	1.59877	1.45184	0	0	0.877889	1.459	0	0	0	3.20945	0
calcitonin	454	0	0	0	1.31753	0	0	3.98337	0	3.4262	1.75448	4.86243	3.88339	0
CCAamide	396	0	0	0	0	0	0	0	0	0	0	0	14.4695	2.3453
CCAP	463	3.33127	4.20695	0	5.16768	26.5488	88.6229	94.5238	57.1248	30.2364	33.5474	38.1433	36.1751	4.01183
CCRFamide	387	0	0	0	0	0	1.92776	4.673	0	0	1.02912	0	0	0
CCWamide	352	4.38175	0	1.87129	6.79726	38.4128	55.1055	91.4501	52.9385	77.3329	63.3607	31.3571	31.3043	7.91539
CLCCY	276	11.1766	14.1146	0	0	22.2683	59.4672	66.8341	19.6014	22.5434	11.544	2.66611	3.19395	0
DH31	321	2.40246	30.3398	22.5721	33.5416	84.2449	158.04	174.648	179.771	193.831	83.1275	34.3854	19.2234	5.78654
DH44-1	1429	0	0	0	0	0	0	0	0	0	0	0	0	0
DH44-2	787	0	0	5.02181	7.60049	10.9332	9.47958	21.1407	20.6225	16.8002	10.1212	8.41503	29.683	37.7632
DLamide	784	0	0	10.9222	15.2592	37.6289	71.3689	92.2679	135.709	68.4498	119.379	15.9559	8.433	67.5231
EP	424	3.63768	13.7817	20.1958	14.1075	31.8899	72.141	93.8347	75.1386	64.2009	26.3007	27.7678	24.9489	0
FGamide	778	0	0	12.6997	9.99494	31.5992	33.5624	31.1481	23.179	15.9948	5.63103	6.62074	4.53228	3.58126
FLamide	847	0.910494	0	0.777678	2.82483	2.9025	5.28484	7.25943	9.22599	1.83648	6.11272	4.34385	3.64268	0
FMRFamide	1576	0	2.47185	1.25386	1.89771	2.33987	7.10067	38.5558	152.566	121.4	95.7763	44.3563	151.583	5.30371
FVamide	1015	0	0	0.648959	4.12523	15.7436	16.9054	46.3249	68.6981	81.223	28.2515	4.34984	11.7248	12.8102
FVMamide	1309	0	0	0	0	0	0.569934	4.14465	16.0724	24.3603	10.9531	7.30788	6.39765	0.709503
FVRIamide	823	0	0	0	3.63401	0	0.906492	0	1.46077	2.83505	0.967843	1.78821	0.535558	1.12848
glycoprotein-beta	469	0	0	2.80893	1.27539	13.1046	9.54426	13.1103	12.8168	1.65831	8.49184	1.56897	5.63878	1.98025
GnRH-1	406	1.89948	0	1.6224	0	3.02761	0	2.67259	4.44169	0	4.90477	1.81243	11.9419	2.28754
GnRH-2	289	2.66847	6.73985	0	0	0	5.16293	1.25152	6.23988	5.38234	0	0	1.52514	0
GNXQN	1396	1.10485	6.97642	0.943687	2.1424	6.16366	3.20649	0.777271	1.29178	2.78563	0.285292	1.05422	1.57867	1.99586
GYamide	415	0	0	0	2.88269	26.6575	17.9769	75.8242	85.4588	67.4673	52.7824	35.4625	42.4833	4.47585
HFAamide	462	0	0	0	0	15.9638	35.5259	94.7284	131.411	69.021	69.8261	35.0404	29.5751	2.01026
HIGA	1141	0	0	0	1.04848	1.07731	0.65385	8.55884	60.0582	43.6248	24.7826	19.9924	10.8163	1.62794
IRP-1	586	0	0	0	1.02075	0	1.27311	1.85166	0	0	0.679637	0	0	0
IRP-2	664	0	8.80038	1.98402	0.900841	3.70244	4.49424	0	0	1.17131	0.5998	0	0	1.3987
IRP-3	622	0	0	0	0	3.95244	0	1.16299	0.966412	0	0	0	0	0
IRP-4	343	0	5.67877	0	0	0	21.7505	7.38143	3.50501	4.53498	5.80565	2.14533	0	0
IRP-5	526	0	0	0	0	0	0	0	0	1.47861	0	0	0.837956	0
L11	505	0	0	1.30434	17.7671	38.9452	93.0707	154.703	151.17	140.149	96.2151	81.5989	48.0041	9.19544
LEQpeptide	788	0	4.9437	0.835906	3.03634	3.11982	2.84027	0	2.28848	3.94796	1.51625	4.66908	2.23738	8.25022
leucokinin	1501	0	0	1.31651	2.39104	8.18927	2.48515	5.06029	4.00472	5.69969	2.38801	4.90238	4.40471	2.47499
LPWamide	223	0	0	0	0	0	10.0365	4.86579	2.69555	0	8.92977	6.59953	3.95305	0
luqin	304	2.5368	6.40729	0	0	8.0869	4.90818	28.5545	23.728	25.5838	27.5119	4.8411	7.24942	0
LXRX	1087	1.41893	3.58384	0.605974	1.10057	2.26165	2.74533	1.99645	5.52998	1.431	4.03031	1.35391	2.02744	1.70881
MIP/Allatostatin-B	859	0	0	0	0	1.43098	0	0.42106	3.49888	0.905411	0.927282	3.42653	2.56557	1.08119
MNC	316	0	6.16398	2.08447	1.89291	11.6697	4.72179	32.0485	30.4359	22.1511	17.6448	9.31453	0	0
myomodulin	1306	0.590496	0	0.50436	0.458008	3.76481	1.71373	2.49251	2.7616	3.57312	2.74457	3.94405	4.3874	7.11133
NGEW	1177	2.62086	1.6549	0	0.508206	2.08872	2.53541	0.921895	5.61784	8.59025	1.3535	1.87557	1.12344	0
NKY-1	427	1.80606	0	3.08522	12.6076	86.3613	190.442	232.939	194.269	134.785	76.4823	41.3591	26.8381	8.70013
NKY-2	391	3.9447	9.96326	15.1617	7.64909	25.1501	40.0688	115.63	87.6296	57.6847	49.9108	15.0557	25.9273	7.12588
NPY-1	403	1.91362	0	0	0	0	3.70245	0	0	1.9299	1.97651	0	0	0
NPY-2	307	0	0	0	0	0	0	2.35629	0	0	0	0	0	0
NPY-3	265	0	0	0	0	0	0	0	0	0	0	0	0	0
NPY-4	292	5.28211	0	0	0	0	2.55494	0	0	5.32704	2.72786	0	0	0
pdf	271	14.2286	35.9376	7.29181	39.7301	95.2524	99.1054	237.568	177.449	169.325	114.631	51.5908	14.6379	0
pedal-peptide-1	1438	0	0	2.29031	3.74369	9.40285	16.083	63.3838	58.1044	33.533	36.8356	51.1716	24.2145	13.563
pedal-peptide-2	694	7.77856	47.7131	82.574	93.9471	278.078	457.946	1197.64	1218.67	1163.26	521.65	363.683	160.047	48.1767
pedal-peptide-related	1786	0.863593	2.18121	0	41.5295	82.5896	5.84804	0.810056	0	2.17735	2.00695	31.7247	2.2211	0.520011
PPLPamide	1018	1.5151	13.3936	9.05866	11.1641	8.45232	8.06137	16.3436	46.0574	58.8277	54.3803	54.2127	9.52537	4.56159
proenkephalin	1186	0.650243	0	1.66617	6.0522	17.6194	19.5003	36.291	50.6837	35.4118	26.5288	13.6498	5.20296	1.56617
Prohormone-3	628	6.14003	3.10162	2.09775	3.80993	31.3174	65.3382	68.5368	137.834	64.3995	27.9041	10.5456	42.1113	7.39442
prokineticin	453	1.7024	4.29982	0	0	8.14046	26.3503	35.9295	31.8468	32.6208	17.5836	14.6195	6.81093	0
PY	433	3.56207	4.49842	4.5637	8.28857	124.908	93.04	72.6722	66.6356	55.6818	67.1444	23.7918	52.9325	4.28979
QDNamide	1002	0	0	0	0	0	0	0	0	0	0	0	13.1965	11.1226
QERAS	358	25.8499	10.8817	9.19963	13.3667	54.9367	212.56	299.051	186.377	132.521	164.647	108.938	119.425	20.754
Qpeptin	1201	0	0	0	0.996101	1.02349	3.72711	1.20463	3.50355	1.94275	0.663227	3.67617	1.46799	0.773305
QRIamide	477	0	0	1.38091	0	7.73088	6.25613	10.6156	8.8213	4.8915	5.8446	0	3.69614	0
QSGamide	348	2.21606	0	0	0	7.06442	12.8628	14.5508	5.18197	2.23491	8.01113	4.22901	7.59939	0
RGWamide	661	1.1667	2.94677	1.99302	15.3838	9.2981	4.51463	2.18875	8.18453	4.7065	1.80757	7.79264	6.66815	2.8101
RNT	220	0	0	0	0	16.7619	0	4.93214	8.19693	3.53522	7.24123	0	0	0
RYamide	598	0	0	1.10149	4.00106	18.4998	19.961	102.822	98.5094	32.5146	29.304	20.9187	17.6896	18.6369
sCAP	292	2.64106	0	4.5116	4.09698	21.0481	56.2087	97.8545	100.871	79.9057	64.1047	35.2804	60.3787	3.18061
SHM	346	8.91547	0	0	1.72878	24.8684	56.0611	22.9976	24.3223	17.9826	20.7191	6.38018	1.27389	0
SIFamide-1	310	0	0	0	0	0	2.40659	0	0	0	1.28473	0	0	0
SIFamide-2	292	0	0	0	0	4.20962	5.10989	14.864	6.17577	0	10.9114	7.56008	3.01894	0
SLL-1	400	1.92797	14.6086	0	0	36.8763	78.3345	58.7747	49.5914	33.0543	39.8268	73.5848	1.10191	2.32185
SLL-2	381	10.1206	0	0	0	0	0	0.949318	9.46627	4.08267	8.36257	34.7644	1.15686	4.87527
SLRFamide	426	14.4824	27.434	41.7482	47.7404	225.066	348.504	443.198	283.622	177.093	134.626	110.55	64.1488	19.6213
SPRamide	256	0	0	0	0	0	0	0	2.34808	0	4.6672	0	51.6521	7.25578
SPY	1477	0	0	0.445967	0.404982	1.66447	0.505107	0	0.406979	0	0.269646	0	0.596838	1.8864
sulfakinin-1	194	7.95039	10.0403	0	0	31.6807	88.4484	106.27	108.447	52.1172	51.3231	7.58606	15.9039	0
sulfakinin-2	306	0	0	0	0	0	0	0	0	0	0	0	0	0
tachykinin-1	592	11.7241	0	1.11266	6.06242	4.15273	0	12.8302	27.4154	23.6478	17.4915	14.9158	40.2049	3.13763
tachykinin-2	433	0	0	0	0	0	0	0	0	0	0	0	0	0
THDamide	370	0	10.5287	0	3.23329	16.6109	88.7187	147.609	172.209	119.815	100.105	53.697	45.2677	10.0404
vasotocin-neurophysin	481	0	0	0	0	0	4.65308	3.75977	1.24971	4.85082	0.827999	3.05966	0	1.93085
whitnin-1	367	105.067	153.915	21.5377	44.0062	448.812	1581.53	2135.65	1824.62	1080.79	1164.42	715.797	813.073	86.0412
whitnin-2	358	0	0	0	0	0	0	0	0	0	0	0	0	0
WI	2122	0	0	0.620823	0	2.31708	0.351576	0.340896	0.849823	0	0.187685	0.693541	0	0.437672
WLD	1321	0	1.4745	0	0	0.930514	0.564756	2.738	5.91553	5.29882	2.41192	1.67111	1.33464	0
YFamide	778	1.98249	0	1.6933	0	15.7996	37.3981	71.1293	90.3981	43.9858	32.7624	19.8622	2.26614	5.96876
YTL	523	0	0	0	0	0	1.42647	1.38314	5.74673	28.2547	24.3682	5.6279	21.0691	1.77579
YYQamide	316	0	0	0	0	3.8899	0	6.86754	1.90224	4.92246	3.78102	0	0	0
